# Supplementary material for: Germline Variant Spectrum in Southern Italian High-Risk Hereditary Breast Cancer Patients: Insights from Multi-Gene Panel Testing
Source: Curr Issues Mol Biol. 2024 Nov 15;46(11):13003–20. doi: 10.3390/cimb46110775 (PMC11592649; doi:10.3390/cimb46110775)
Supplement: Supplementary file 1 [file cimb-46-00775-s001.zip]

Archive with 1 entries (1 files):
- cimb-3298387-supplementary.pdf
